# Supplementary material for: Winter temperature predicts prolonged diapause in pine processionary moth species across their geographic range
Source: PeerJ. 2019 Feb 28;7:e6530. doi: 10.7717/peerj.6530 (PMC6397759; doi:10.7717/peerj.6530)
Supplement: Data S2 [file peerj-07-6530-s002.txt]

Supplemental file S2 � Raw data
Year	Country	Site	Latitude	Longitude	Elevation	Host	Host2	Clade	Sub-Clade	Sub-Clade-Pity	Tmean-DJF-WC-(1950-2000)	Mean-Rainfall-AMJ-WC-(1950-2000)	Tmean_n	Tmean_min_n	Rainfall-AMJ-local-year-n	Density	Sampling	N.individuals	Condition	Diapause-%-(from-total-initial-number)	Mortality	Diapause
1994	Algeria	Moudjebara	34.62361	3.32389	1210	Pinus-halepensis	Pinus-halepensis	Pityocampa	South-Algeria-South-Morocco	South-Algeria-South-Morocco	4.9	30.3	5.2	1.3	6.1	high	L	2567	outdoor	1.9	49.5	3.7
1995	Algeria	Moudjebara	34.62361	3.32389	1210	Pinus-halepensis	Pinus-halepensis	Pityocampa	South-Algeria-South-Morocco	South-Algeria-South-Morocco	4.9	30.3	6.1	1	21	high	L	4997	outdoor	5	59.4	12.3
1994	Algeria	Moudjebara	34.62361	3.32389	1210	Pinus-halepensis	Pinus-halepensis	Pityocampa	South-Algeria-South-Morocco	South-Algeria-South-Morocco	4.9	30.3	5.2	1.3	6.1	high	P	1048	outdoor	29.7	57.2	69.3
1995	Algeria	Moudjebara	34.62361	3.32389	1210	Pinus-halepensis	Pinus-halepensis	Pityocampa	South-Algeria-South-Morocco	South-Algeria-South-Morocco	4.9	30.3	6.1	1	21	high	P	292	outdoor	17.5	33.9	30.7
1994	Algeria	Senalba-Chergui	34.64944	3.19528	1253	Pinus-halepensis	Pinus-halepensis	Pityocampa	South-Algeria-South-Morocco	South-Algeria-South-Morocco	4.7	31.3	4.9	1.1	6.1	low	L	1220	outdoor	0.5	52	1
1995	Algeria	Senalba-Chergui	34.64944	3.19528	1253	Pinus-halepensis	Pinus-halepensis	Pityocampa	South-Algeria-South-Morocco	South-Algeria-South-Morocco	4.7	31.3	5.8	0.8	21	low	L	1783	outdoor	13.8	43.9	24.5
1983	Algeria	Bouilef	35.58086	6.20339	1100	Pinus-halepensis	Pinus-halepensis	East-Northern-Africa	East-Northern-Africa	NA	5.4	30.3	5.8	NA	31.3	NA	P	935	field/lab	9.3	31.1	13.5
1983	Algeria	Bouilef	35.58086	6.20339	1100	Pinus-halepensis	Pinus-halepensis	East-Northern-Africa	East-Northern-Africa	NA	5.4	30.3	5.8	NA	31.3	NA	L	244	outdoor	7	50.8	14.2
1983	Algeria	Ich-Ali	35.519619	6.128136	1146	Pinus-halepensis	Pinus-halepensis	East-Northern-Africa	East-Northern-Africa	NA	5.1	29.7	5.5	NA	31.3	NA	L	196	outdoor	14.8	42.3	25.7
1983	Algeria	Ain-Yagout	35.772556	6.410947	895	Pinus-halepensis	Pinus-halepensis	East-Northern-Africa	East-Northern-Africa	NA	6.5	35	6.9	NA	31.3	NA	L	176	outdoor	3.4	52.3	7.1
1983	Algeria	Bou-Sa�da	35.149825	4.075044	883	Pinus-halepensis	Pinus-halepensis	East-Northern-Africa	East-Northern-Africa	NA	6.4	24.3	7	NA	31.3	NA	L	229	outdoor	8.3	38	13.4
1988	Morocco	Boutroubay	33.45028	-5.04222	1910	Cedrus-atlantica	NA	Pityocampa	North-Morocco	North-Morocco	2.2	60	2.2	NA	60	NA	L	600	field	46.3	25.8	62.4
1988	Morocco	Ain-Rami	35.1325	-5.28222	500	Pinus-halepensis	Pinus-halepensis	Pityocampa	North-Morocco	North-Morocco	10.2	37	10.2	NA	37	NA	L	800	field	21	50	42
1988	Morocco	Bab-Taza	35.06111	-5.21194	820	Pinus-halepensis	Pinus-halepensis	Pityocampa	North-Morocco	North-Morocco	8.8	50	8.8	NA	50	NA	L	400	field	0.05	49	0.5
1988	Morocco	Bouhachem	35.24889	-5.42389	1157	Pinus-halepensis	Pinus-halepensis	Pityocampa	North-Morocco	North-Morocco	7.5	48	7.5	NA	48	NA	L	388	field	26	35	40.1
1988	Morocco	Issaguen	34.91361	-4.57556	1548	Pinus-halepensis	Pinus-halepensis	Pityocampa	North-Morocco	North-Morocco	4.2	54.3	4.2	NA	54.3	NA	L	400	field	0.05	80	1.3
1988	Morocco	El-Ghomra	34.11722	-4.96889	500	Pinus-halepensis	Pinus-halepensis	Pityocampa	North-Morocco	North-Morocco	10.1	41.7	10.1	NA	41.7	NA	L	800	field	19	46	35.2
1988	Morocco	J'Zerhoun	34.03944	-5.50361	800	Pinus-halepensis	Pinus-halepensis	Pityocampa	North-Morocco	North-Morocco	8.3	46	8.3	NA	46	NA	L	2385	field	28.4	66.4	84.4
1988	Morocco	Oued-Beth	33.88028	-5.91639	250	Pinus-halepensis	Pinus-halepensis	Pityocampa	North-Morocco	North-Morocco	12	30	12	NA	30	NA	L	1838	field	7.3	83.2	42.2
1988	Morocco	Jerrada	34.29167	-2.155	1000	Pinus-halepensis	Pinus-halepensis	Pityocampa	North-Morocco	North-Morocco	7.3	28	7.3	NA	28	NA	L	1370	field	9.8	32	14.4
1988	Morocco	Tafoughalt	34.80889	-2.40306	800	Pinus-halepensis	Pinus-halepensis	Pityocampa	North-Morocco	North-Morocco	9.2	30.7	9.2	NA	30.7	NA	L	1241	field	27.3	54.9	60.7
1988	Morocco	Tiflet	33.900889	-6.303508	300	Pinus-halepensis	Pinus-halepensis	Pityocampa	North-Morocco	North-Morocco	11.8	29.3	11.8	NA	29.3	NA	L	1560	field	35.4	45.6	65.1
1988	Morocco	Ain-B.Mathar	34.010842	-2.030275	900	Pinus-halepensis	Pinus-halepensis	Pityocampa	North-Morocco	North-Morocco	8	24.7	8	NA	24.7	NA	L	345	field	8.1	71.6	28.5
1988	Morocco	Saka	34.613783	-3.417656	750	Pinus-halepensis	Pinus-halepensis	Pityocampa	North-Morocco	North-Morocco	9.2	31	9.2	NA	31	NA	L	820	field	5.9	60.9	15.5
1988	Morocco	Tahanaout-	31.324689	-7.947678	1000	Pinus-halepensis	Pinus-halepensis	Pityocampa	South-Algeria-South-Morocco	South-Algeria-South-Morocco	8.5	35.7	8.5	NA	35.7	NA	L	405	field	2.6	81.7	14.3
1984	Greece	Thessaloniki	40.63556	22.98278	247	Pinus-brutia	NA	Pityocampa	Rest-of-Europe	Rest-of-Europe	5.1	39	5.1	NA	62	NA	L	1029	field	2.82	84.26	17.9
1964	Israel	Eshtaol	31.78278	34.9925	360	Pinus-halepensis	Pinus-halepensis	Wilkinsoni	East-Turkey-Lebanon-Israel	NA	13.3	6.3	11.7	7.6	5	NA	L	800	field	6.9	83.6	42.3
1969	Israel	Ramallah	31.90333	35.21083	850	Pinus-halepensis	Pinus-halepensis	Wilkinsoni	East-Turkey-Lebanon-Israel	NA	9.2	8.7	10.4	7.3	10.2	NA	L	500	field	53	46.8	99.6
1970	Israel	Ramat-Gan	32.06583	34.83139	50	Pinus-halepensis	Pinus-halepensis	Wilkinsoni	East-Turkey-Lebanon-Israel	NA	13.7	6	15.9	12.9	8.8	NA	L	336	field	26.2	22.3	33.7
2008	France	Landes-de-Gascognes	44.73333	-0.76667	59	Pinus-pinaster	Pinus-pinaster	Pityocampa	Rest-of-Europe	Rest-of-Europe	5.9	73	8.1	4.2	101.7	NA	L	2700	field	6.3	36.1	9.9
1972	France	Berder	47.575	-2.89	10	Pinus-pinaster	Pinus-pinaster	Pityocampa	Rest-of-Europe	Rest-of-Europe	6.2	55.3	6.3	3.6	63.7	high	P	169	field/lab	5.9	8.5	6.4
1973	France	Berder	47.575	-2.89	10	Pinus-pinaster	Pinus-pinaster	Pityocampa	Rest-of-Europe	Rest-of-Europe	6.2	55.3	6.2	3.1	54.5	low	P	45	field/lab	2.2	24.5	2.9
1974	France	Berder	47.575	-2.89	10	Pinus-pinaster	Pinus-pinaster	Pityocampa	Rest-of-Europe	Rest-of-Europe	6.2	55.3	7.4	4.2	52.6	low	P	164	field/lab	0	48.8	0
1977	France	Berder	47.575	-2.89	10	Pinus-pinaster	Pinus-pinaster	Pityocampa	Rest-of-Europe	Rest-of-Europe	6.2	55.3	7.6	4.2	61.9	medium	P	47	field/lab	0	6.4	0
1971	France	Les-Mathes-La-Palmyre	45.69861	-1.19778	10	Pinus-pinaster	Pinus-pinaster	Pityocampa	Rest-of-Europe	Rest-of-Europe	6.5	59.3	6.5	NA	59.3	low	P	42	field/lab	28.9	4.4	30.2
1972	France	Les-Mathes-La-Palmyre	45.69861	-1.19778	10	Pinus-pinaster	Pinus-pinaster	Pityocampa	Rest-of-Europe	Rest-of-Europe	6.5	59.3	6.5	NA	59.3	low	P	52	field/lab	38	13.4	43.9
1974	France	Les-Mathes-La-Palmyre	45.69861	-1.19778	10	Pinus-pinaster	Pinus-pinaster	Pityocampa	Rest-of-Europe	Rest-of-Europe	6.5	59.3	6.5	NA	59.3	low	P	199	field/lab	13.1	11.6	14.8
1971	France	Vielle-St-Girons	43.95528	-1.34389	20	Pinus-pinaster	Pinus-pinaster	Pityocampa	Rest-of-Europe	Rest-of-Europe	7.5	89.3	5.8	1.2	114.9	low	P	91	field/lab	8.8	7.7	9.5
1972	France	Vielle-St-Girons	43.95528	-1.34389	20	Pinus-pinaster	Pinus-pinaster	Pityocampa	Rest-of-Europe	Rest-of-Europe	7.5	89.3	6.7	2.4	66.4	low	P	88	field/lab	3.4	35	5.2
1974	France	Vielle-St-Girons	43.95528	-1.34389	20	Pinus-pinaster	Pinus-pinaster	Pityocampa	Rest-of-Europe	Rest-of-Europe	7.5	89.3	6.9	2	80.9	low	P	235	field/lab	2.9	17	3.5
1975	France	Vielle-St-Girons	43.95528	-1.34389	20	Pinus-pinaster	Pinus-pinaster	Pityocampa	Rest-of-Europe	Rest-of-Europe	7.5	89.3	8.2	3	105	low	P	309	field/lab	12	58	28.6
1976	France	Vielle-St-Girons	43.95528	-1.34389	20	Pinus-pinaster	Pinus-pinaster	Pityocampa	Rest-of-Europe	Rest-of-Europe	7.5	89.3	5.3	0.9	37.2	low	P	240	field/lab	3.3	10.8	3.7
1977	France	Vielle-St-Girons	43.95528	-1.34389	20	Pinus-pinaster	Pinus-pinaster	Pityocampa	Rest-of-Europe	Rest-of-Europe	7.5	89.3	7.3	3.1	132	low	P	251	field/lab	14.3	9.1	15.8
1972	France	St-Germain-de-Calberte	44.21889	3.80361	600	Pinus-nigra	Pinus-nigra	Pityocampa	Rest-of-Europe	Rest-of-Europe	3.5	63.7	4.9	1.2	89.8	medium	P	100	field/lab	17	5	17.9
1974	France	St-Germain-de-Calberte	44.21889	3.80361	600	Pinus-nigra	Pinus-nigra	Pityocampa	Rest-of-Europe	Rest-of-Europe	3.5	63.7	5.1	1.2	73	low	P	642	field/lab	7.8	3.5	8
1975	France	St-Germain-de-Calberte	44.21889	3.80361	600	Pinus-nigra	Pinus-nigra	Pityocampa	Rest-of-Europe	Rest-of-Europe	3.5	63.7	5.7	1.4	52.1	low	P	100	field/lab	0	11	0
1977	France	St-Germain-de-Calberte	44.21889	3.80361	600	Pinus-nigra	Pinus-nigra	Pityocampa	Rest-of-Europe	Rest-of-Europe	3.5	63.7	4.3	0.6	89.8	low	P	231	field/lab	0	14.7	0
2015	France	Vienne-en-Val	47.8058	2.1209	102	Pinus-nigra	Pinus-nigra	Pityocampa	Rest-of-Europe	Rest-of-Europe	3.7	55	4.3	1.2	37.7	low	P	1667	outdoor	1.5	54.3	3.3
2014	France	Marcillac-en-Vallon	44.478181	2.482817	400	Pinus-nigra	Pinus-nigra	Pityocampa	Rest-of-Europe	Rest-of-Europe	4.5	66.7	5.1	1.1	69.2	high	L	999	field/lab	9.7	40	16.5
2015	France	Corsica	42.252681	8.817917	913	Pinus-laricio	Pinus-laricio	Pityocampa	Corsica	Corsica	5.1	51.7	5.1	NA	51.7	low	P	228	field/lab	53.5	28.5	74.8
1966	France	PK51	42.30639	8.95528	950	Pinus-laricio	Pinus-laricio	Pityocampa	Corsica	Corsica	4.6	52	4.8	NA	73.3	medium	L	700	lab	51	49	100
1968	France	PK51	42.30639	8.95528	950	Pinus-laricio	Pinus-laricio	Pityocampa	Corsica	Corsica	4.6	52	3	NA	95.2	medium	L	300	lab	42	58	100
1970	France	PK51	42.30639	8.95528	950	Pinus-laricio	Pinus-laricio	Pityocampa	Corsica	Corsica	4.6	52	2.5	NA	42.9	medium	L	300	lab	36	64	100
1972	France	PK51	42.30639	8.95528	950	Pinus-laricio	Pinus-laricio	Pityocampa	Corsica	Corsica	4.6	52	6.1	NA	107.1	low	L	NA	lab	63.1	36.9	100
1974	France	PK51	42.30639	8.95528	950	Pinus-laricio	Pinus-laricio	Pityocampa	Corsica	Corsica	4.6	52	3	NA	42.9	low	L	NA	lab	74.7	25.3	100
1966	France	PK51	42.30639	8.95528	950	Pinus-laricio	Pinus-laricio	Pityocampa	Corsica	Corsica	4.6	52	4.8	NA	73.3	medium	P	5000	field/lab	19	81	100
1968	France	PK51	42.30639	8.95528	950	Pinus-laricio	Pinus-laricio	Pityocampa	Corsica	Corsica	4.6	52	3	NA	95.2	medium	P	1400	field/lab	11	89	100
1970	France	PK51	42.30639	8.95528	950	Pinus-laricio	Pinus-laricio	Pityocampa	Corsica	Corsica	4.6	52	2.5	NA	42.9	medium	P	1500	field/lab	30	70	100
1972	France	PK51	42.30639	8.95528	950	Pinus-laricio	Pinus-laricio	Pityocampa	Corsica	Corsica	4.6	52	6.1	NA	107.1	low	P	3000	field/lab	60	40	100
1974	France	PK51	42.30639	8.95528	950	Pinus-laricio	Pinus-laricio	Pityocampa	Corsica	Corsica	4.6	52	3	NA	42.9	low	P	3000	field/lab	29	71	100
1966	France	Mezzanule	42.29083	8.93444	1030	Pinus-laricio	Pinus-laricio	Pityocampa	Corsica	Corsica	4	54.3	4.4	NA	73.3	low	L	700	lab	64	36	100
1968	France	Mezzanule	42.29083	8.93444	1030	Pinus-laricio	Pinus-laricio	Pityocampa	Corsica	Corsica	4	54.3	2.5	NA	95.2	low	L	300	lab	49	51	100
1970	France	Mezzanule	42.29083	8.93444	1030	Pinus-laricio	Pinus-laricio	Pityocampa	Corsica	Corsica	4	54.3	2.1	NA	42.9	low	L	300	lab	2	98	100
1966	France	Mezzanule	42.29083	8.93444	1030	Pinus-laricio	Pinus-laricio	Pityocampa	Corsica	Corsica	4	54.3	4.4	NA	73.3	low	P	5000	field/lab	18	82	100
1968	France	Mezzanule	42.29083	8.93444	1030	Pinus-laricio	Pinus-laricio	Pityocampa	Corsica	Corsica	4	54.3	2.5	NA	95.2	low	P	2100	field/lab	2	98	100
1970	France	Mezzanule	42.29083	8.93444	1030	Pinus-laricio	Pinus-laricio	Pityocampa	Corsica	Corsica	4	54.3	2.1	NA	42.9	low	P	700	field/lab	1	99	100
1966	France	Pente-des-Gen�ts	42.27778	8.9025	1150	Pinus-laricio	Pinus-laricio	Pityocampa	Corsica	Corsica	3.7	55.7	3.7	NA	73.3	high	L	700	lab	53	47	100
1968	France	Pente-des-Gen�ts	42.27778	8.9025	1150	Pinus-laricio	Pinus-laricio	Pityocampa	Corsica	Corsica	3.7	55.7	1.9	NA	95.2	high	L	300	lab	38	62	100
1970	France	Pente-des-Gen�ts	42.27778	8.9025	1150	Pinus-laricio	Pinus-laricio	Pityocampa	Corsica	Corsica	3.7	55.7	1.4	NA	42.9	low	L	300	lab	5	95	100
1966	France	Pente-des-Gen�ts	42.27778	8.9025	1150	Pinus-laricio	Pinus-laricio	Pityocampa	Corsica	Corsica	3.7	55.7	3.7	NA	73.3	high	P	5000	field/lab	27	73	100
1968	France	Pente-des-Gen�ts	42.27778	8.9025	1150	Pinus-laricio	Pinus-laricio	Pityocampa	Corsica	Corsica	3.7	55.7	1.9	NA	95.2	high	P	2100	field/lab	18	82	100
1970	France	Pente-des-Gen�ts	42.27778	8.9025	1150	Pinus-laricio	Pinus-laricio	Pityocampa	Corsica	Corsica	3.7	55.7	1.4	NA	42.9	low	P	2800	field/lab	19	81	100
1966	France	Castellacce-Bas	42.3075	8.89361	1350	Pinus-laricio	Pinus-laricio	Pityocampa	Corsica	Corsica	3.1	57.7	2.6	NA	73.3	high	L	700	lab	75	25	100
1968	France	Castellacce-Bas	42.3075	8.89361	1350	Pinus-laricio	Pinus-laricio	Pityocampa	Corsica	Corsica	3.1	57.7	0.7	NA	95.2	high	L	300	lab	41	59	100
1966	France	Castellacce-Bas	42.3075	8.89361	1350	Pinus-laricio	Pinus-laricio	Pityocampa	Corsica	Corsica	3.1	57.7	2.6	NA	73.3	high	P	4000	field/lab	45	55	100
1968	France	Castellacce-Bas	42.3075	8.89361	1350	Pinus-laricio	Pinus-laricio	Pityocampa	Corsica	Corsica	3.1	57.7	0.7	NA	95.2	high	P	2800	field/lab	23	77	100
1970	France	Castellacce-Bas	42.3075	8.89361	1350	Pinus-laricio	Pinus-laricio	Pityocampa	Corsica	Corsica	3.1	57.7	0.3	NA	42.9	high	P	3000	field/lab	14	86	100
1966	France	Castellacce-Haut	42.30833	8.89167	1390	Pinus-laricio	Pinus-laricio	Pityocampa	Corsica	Corsica	3.1	57.7	2.4	NA	73.3	medium	L	700	lab	59	41	100
1968	France	Castellacce-Haut	42.30833	8.89167	1390	Pinus-laricio	Pinus-laricio	Pityocampa	Corsica	Corsica	3.1	57.7	0.5	NA	95.2	medium	L	300	lab	74	26	100
1966	France	Castellacce-Haut	42.30833	8.89167	1390	Pinus-laricio	Pinus-laricio	Pityocampa	Corsica	Corsica	3.1	57.7	2.4	NA	73.3	medium	P	2000	field/lab	15	85	100
1968	France	Castellacce-Haut	42.30833	8.89167	1390	Pinus-laricio	Pinus-laricio	Pityocampa	Corsica	Corsica	3.1	57.7	0.5	NA	95.2	medium	P	2800	field/lab	26	74	100
1970	France	Castellacce-Haut	42.30833	8.89167	1390	Pinus-laricio	Pinus-laricio	Pityocampa	Corsica	Corsica	3.1	57.7	0	NA	42.9	medium	P	3200	field/lab	20	80	100
1972	France	Casamaccioli	42.31361	9.00694	950	Pinus-laricio	Pinus-laricio	Pityocampa	Corsica	Corsica	4.8	51	6.1	NA	107.1	NA	L	NA	lab	73.8	26.2	100
1974	France	Casamaccioli	42.31361	9.00694	950	Pinus-laricio	Pinus-laricio	Pityocampa	Corsica	Corsica	4.8	51	3	NA	42.9	low	L	NA	lab	94.2	5.8	100
1970	France	Casamaccioli	42.31361	9.00694	950	Pinus-laricio	Pinus-laricio	Pityocampa	Corsica	Corsica	4.8	51	2.5	NA	42.9	NA	P	1200	field/lab	23.5	76.5	100
1972	France	Casamaccioli	42.31361	9.00694	950	Pinus-laricio	Pinus-laricio	Pityocampa	Corsica	Corsica	4.8	51	6.1	NA	107.1	NA	P	3000	field/lab	35.3	64.7	100
1974	France	Casamaccioli	42.31361	9.00694	950	Pinus-laricio	Pinus-laricio	Pityocampa	Corsica	Corsica	4.8	51	3	NA	42.9	low	P	3000	field/lab	35.3	64.7	100
1972	France	Calasima	42.32944	8.94889	1050	Pinus-laricio	Pinus-laricio	Pityocampa	Corsica	Corsica	4.4	53	5.5	NA	107.1	NA	L	NA	lab	72.8	27.2	100
1974	France	Calasima	42.32944	8.94889	1050	Pinus-laricio	Pinus-laricio	Pityocampa	Corsica	Corsica	4.4	53	2.4	NA	42.9	low	L	NA	lab	77.1	22.9	100
1970	France	Calasima	42.32944	8.94889	1050	Pinus-laricio	Pinus-laricio	Pityocampa	Corsica	Corsica	4.4	53	1.9	NA	42.9	NA	P	2600	field/lab	5.9	94.1	100
1972	France	Calasima	42.32944	8.94889	1050	Pinus-laricio	Pinus-laricio	Pityocampa	Corsica	Corsica	4.4	53	5.5	NA	107.1	NA	P	3000	field/lab	19.6	80.4	100
1974	France	Calasima	42.32944	8.94889	1050	Pinus-laricio	Pinus-laricio	Pityocampa	Corsica	Corsica	4.4	53	2.4	NA	42.9	low	P	3000	field/lab	34.3	65.7	100
1972	France	Popaja	42.28417	8.92222	1100	Pinus-laricio	Pinus-laricio	Pityocampa	Corsica	Corsica	4.2	53.7	5.2	NA	107.1	low	L	500	lab	77.8	22.2	100
1970	France	Popaja	42.28417	8.92222	1100	Pinus-laricio	Pinus-laricio	Pityocampa	Corsica	Corsica	4.2	53.7	1.7	NA	42.9	NA	P	1600	field/lab	15.7	84.3	100
1972	France	Popaja	42.28417	8.92222	1100	Pinus-laricio	Pinus-laricio	Pityocampa	Corsica	Corsica	4.2	53.7	5.2	NA	107.1	low	P	3000	field/lab	23.6	76.4	100
1974	France	Popaja	42.28417	8.92222	1100	Pinus-laricio	Pinus-laricio	Pityocampa	Corsica	Corsica	4.2	53.7	2.1	NA	42.9	medium	P	3000	field/lab	21.6	78.4	100
1972	France	Castellacce	42.30778	8.89083	1370	Pinus-laricio	Pinus-laricio	Pityocampa	Corsica	Corsica	3	58	3.7	NA	107.1	medium	L	NA	lab	71	29	100
1974	France	Castellacce	42.30778	8.89083	1370	Pinus-laricio	Pinus-laricio	Pityocampa	Corsica	Corsica	3	58	0.6	NA	42.9	medium	L	NA	lab	41.8	58.2	100
1970	France	Castellacce	42.30778	8.89083	1370	Pinus-laricio	Pinus-laricio	Pityocampa	Corsica	Corsica	3	58	0.2	NA	42.9	NA	P	1600	field/lab	13.7	86.3	100
1972	France	Castellacce	42.30778	8.89083	1370	Pinus-laricio	Pinus-laricio	Pityocampa	Corsica	Corsica	3	58	3.7	NA	107.1	medium	P	3000	field/lab	15.7	84.3	100
1974	France	Castellacce	42.30778	8.89083	1370	Pinus-laricio	Pinus-laricio	Pityocampa	Corsica	Corsica	3	58	0.6	NA	42.9	medium	P	3000	field/lab	19.6	80.4	100
2010	Spain	Garden-of-La-Cortijuela	37.10806	-3.4825	1600	Pinus-nigra	Pinus-nigra	Pityocampa	Rest-of-Europe	NA	3.5	54	1.5	-3.7	18.3	NA	L	9000	field	3.7	87.8	43.6
2000	Spain	Los-Serranos	39.93111	-1.06944	1238	Pinus-nigra	Pinus-nigra	Pityocampa	Rest-of-Europe	NA	3	58.7	5.3	-0.1	34	low	P	88	outdoor	19.7	52.2	41.2
2000	Spain	Sierra-Calderona	39.69722	-0.54333	300	Pinus-halepensis	Pinus-halepensis	Pityocampa	Rest-of-Europe	NA	9.4	35.7	10.6	5.1	34	low	P	49	outdoor	3.6	14.1	4.2
1993	Italy	Colle-Calbarina	45.27306	11.73722	136	Pinus-nigra	Pinus-nigra	Pityocampa	Rest-of-Europe	Rest-of-Europe	4	75.3	3.3	-1.3	37.3	high	P	294	outdoor	10.2	78.9	48.4
1994	Italy	Colle-Calbarina	45.27306	11.73722	136	Pinus-nigra	Pinus-nigra	Pityocampa	Rest-of-Europe	Rest-of-Europe	4	75.3	4.2	0.1	64.7	medium	P	139	outdoor	3.6	64.7	10.2
1995	Italy	Colle-Calbarina	45.27306	11.73722	136	Pinus-nigra	Pinus-nigra	Pityocampa	Rest-of-Europe	Rest-of-Europe	4	75.3	4.3	0.5	84.1	low	P	462	outdoor	0.9	68	2.7
1996	Italy	Colle-Calbarina	45.27306	11.73722	136	Pinus-nigra	Pinus-nigra	Pityocampa	Rest-of-Europe	Rest-of-Europe	4	75.3	3	-0.1	72	low	P	495	outdoor	2.2	81.4	12
1999	Italy	Venosta	46.62972	10.79833	910	Pinus-nigra	Pinus-nigra	Pityocampa	Rest-of-Europe	Rest-of-Europe	-1.1	71	-0.4	-5.2	63.9	high	L	5000	field	16.8	83.2	99.8
1999	Italy	Venosta	46.6275	10.80306	822	Pinus-nigra	Pinus-nigra	Pityocampa	Rest-of-Europe	Rest-of-Europe	-1	71	0.1	-4.7	63.9	high	L	5000	field	10.4	89.4	98.3
1999	Italy	Venosta	46.63278	10.74	1073	Pinus-nigra	Pinus-nigra	Pityocampa	Rest-of-Europe	Rest-of-Europe	-1	71	-1.4	-6.1	63.9	high	L	5000	field	4	96	100
2013	Italy	Venosta	46.6275	10.80306	860	Pinus-nigra	Pinus-nigra	Pityocampa	Rest-of-Europe	Rest-of-Europe	-1	71	0.1	-3.7	61.1	low	P	6000	field/lab	23	50	61.1
2014	Italy	Venosta	46.6275	10.80306	860	Pinus-nigra	Pinus-nigra	Pityocampa	Rest-of-Europe	Rest-of-Europe	-1	71	1.3	-2.1	51.8	low	P	621	field/lab	19	24	25
2015	Italy	Venosta	46.6275	10.80306	860	Pinus-nigra	Pinus-nigra	Pityocampa	Rest-of-Europe	Rest-of-Europe	-1	71	2	-1.9	46	medium	P	2158	field/lab	1.3	38.7	2.1
2010	Italy	Calabria	38.0694444	15.82722	1200	Pinus-nigra	Pinus-nigra	Pityocampa	Rest-of-Europe	Rest-of-Europe	NA	NA	3.7	1.2	NA	NA	P	3634	NA	0.6	NA	1.5
2011	Italy	Calabria	38.0694444	15.82722	1200	Pinus-nigra	Pinus-nigra	Pityocampa	Rest-of-Europe	Rest-of-Europe	NA	NA	3.4	0.8	NA	NA	P	2018	NA	0.1	NA	0.3
2012	Italy	Calabria	38.0694444	15.82722	1200	Pinus-nigra	Pinus-nigra	Pityocampa	Rest-of-Europe	Rest-of-Europe	NA	NA	2	-0.2	NA	NA	P	646	NA	0	NA	0
